# Supplementary material for: Expanding Genotype–Phenotype Correlation of CLCNKA and CLCNKB Variants Linked to Hearing Loss
Source: Int J Mol Sci. 2023 Dec 3;24(23):17077. doi: 10.3390/ijms242317077 (PMC10707517; doi:10.3390/ijms242317077)
Supplement: Supplementary file 1 [file ijms-24-17077-s001.zip]

Archive with 1 entries (1 files):
- ijms-2698120-supplementary.pdf
